# Supplementary material for: A Novel Type of Blood Biomarker: Distinct Changes of Cytokine-Induced STAT Phosphorylation in Blood T Cells Between Colorectal Cancer Patients and Healthy Individuals
Source: Cancers (Basel). 2019 Aug 12;11(8):1157. doi: 10.3390/cancers11081157 (PMC6721561; doi:10.3390/cancers11081157)
Supplement: Supplementary file 1 [file cancers-11-01157-s001.zip]

Archive with 2 entries (2 files):
- cancers-524079-Supplementary Figures.pdf
- cancers-524079-Supplementary Tables.xlsx
